# Supplementary material for: Plasma Cytokines/Chemokines as Predictive Biomarkers for Lymphedema in Breast Cancer Patients
Source: Cancers (Basel). 2023 Jan 21;15(3):676. doi: 10.3390/cancers15030676 (PMC9913278; doi:10.3390/cancers15030676)
Supplement: Supplementary file 1 [file cancers-15-00676-s001.zip]

Archive with 1 entries (1 files):
- cancers-2145200-supplementary.pdf
